# Supplementary material for: Global Burden and Incidence Trends in Cancers Associated with Human Papillomavirus Infection: A Population-Based Systematic Study
Source: Pathogens. 2025 Sep 3;14(9):880. doi: 10.3390/pathogens14090880 (PMC12472360; doi:10.3390/pathogens14090880)
Supplement: Supplementary file 1 [file pathogens-14-00880-s001.zip]

Archive with 1 entries (1 files):
- pathogens-3811111-supplementary.pdf
